# Supplementary material for: Population health impact and economic evaluation of the CARDIO4Cities approach to improve urban hypertension management
Source: PLOS Glob Public Health. 2023 Apr 11;3(4):e0001480. doi: 10.1371/journal.pgph.0001480 (PMC10089359; doi:10.1371/journal.pgph.0001480)
Supplement: S1 File — (XLSM) [file pgph.0001480.s001.xlsm]

## Sheet: Sheet1
1	Figure1	Click here
2	PPP
			Ulaanbaatar	Dakar	São Paulo
		PPP conversion factor	5.57	1.37	NA
		Hypertension cost (in USD)	34.2107	139.09	190.554
		CHD event cost (in USD)	273.167	1110.61	1521.54
		Stroke event cost (in USD)	1052.78	4280.29	5864
		Indirect costs: annual loss of productivity (in USD)	27.4921	111.774	153.131
		Net program cost (in USD)	663771	428927	591229
3	Age-specific hypertension utility
		Age-specific hypertension utility
		Age 50-59	0.844404
		Age 60-69	0.819947
		Age 70-79	0.780564
		Age 80-100	0.741894
		CV event utility cost (annual)
		Coronary heart disease	-0.018
		Stroke	-0.0483
4		Event rates and cumulative number of events during the reporting period		Click here
			Ulaanbaatar			Dakar			São Paulo
		Events averted (cumulative)	CHD	Stroke	Death	CHD	Stroke	Death	CHD	Stroke	Death
		Year1	5.18084	1.91188	20.6885	3.09424	1.12127	3.1888	11.4736	4.18498	17.0264
		Year2	9.95136	3.69397	47.787	6.08456	2.20924	6.27522	22.2759	8.15472	34.5956
		Year3	14.3305	5.35209	73.3878	8.97357	3.26473	9.26179	32.3797	11.9001	52.6449
		Year4	18.3366	6.89182	97.5546	11.7638	4.28852	12.151	41.7575	15.412	71.1332
		Year5	21.987	8.31853	120.349	14.4579	5.28138	14.9453	50.3826	18.6811	89.987
		Year6	25.2985	9.63737	141.829	17.0013	6.22582	19.2831	58.2295	21.6987	109.098
		Year7	28.0919	10.791	174.292	19.4003	7.12372	23.3883	65.2785	24.4578	128.248
		Year8	30.4068	11.7916	203.655	21.6607	7.97692	27.2704	71.5154	26.9528	147.215
		Year9	32.2806	12.6506	230.134	23.7884	8.7872	30.9383	76.9311	29.1798	165.778
		Year10	33.748	13.3788	253.932	25.7887	9.55624	34.4009	81.5225	31.1367	183.677

## Sheet: Model Framework
			Model Framwork
			Figure1
			Figure1- Projection Phase

## Sheet: User Input -Scenario Assumption
				User input Cells	Formula Based cells												Period	Event calculation time
				Sao Paulo	Dakar	UlaanBaatar											Q4'18 to Q4'19	One Year		Q1'19 to Q4'19
	Scenario assumption	Select Intervention period		Q4'18 to Q4'19	Q1'19 to Q4'19	Feb'18 to Sep19											Q4'18 to Q3'20	Two Year		Q2'18 to Q3'20
		Intervention Period in year		Sao Paulo	Dakar	UlaanBaatar
		Base case		One Year	One Year	Two Year
	Q3'2020	Upside
		Downside
								User Input
		Population (Total Tx at last time point (Q4'20)		Sao Paulo	Dakar	UlaanBaatar		Sao Paulo	Dakar	UlaanBaatar
		Base case		5844	5236	10075						*SP population linearly extrapolated to 24 clinics from data of 6
		Upside
		Downside
								User Input
		Mean Age of Total Tx at last time point)		Sao Paulo	Dakar	UlaanBaatar		Sao Paulo	Dakar	UlaanBaatar
		Base case		62	58	61
		Upside
		Downside
		Male proportion in Total Tx at last time point)		Sao Paulo	Dakar	UlaanBaatar		Sao Paulo	Dakar	UlaanBaatar
		Base case		0.268719	0.2248	0.3668
		Upside
		Downside
		BP Category	BP Category	Sao Paulo	Dakar	UlaanBaatar
		Base case	<120 and <80 mmHg	Controlled	Controlled	Controlled
			120-129 or 80-84	Controlled	Controlled	Controlled
			130 - 139 or 85 - 89	Controlled	Controlled	Uncontrolled
			140 - 159 or 90 - 99	Uncontrolled	Uncontrolled	Uncontrolled
			160 - 179 or 100 - 109	Uncontrolled	Uncontrolled	Uncontrolled
			≥ 180 or ≥ 110	Uncontrolled	Uncontrolled	Uncontrolled
		Upside	<120 and <80 mmHg	Controlled	Controlled	Controlled
			120-129 or 80-84	Controlled	Controlled	Controlled
			130 - 139 or 85 - 89	Controlled	Controlled	Uncontrolled
			140 - 159 or 90 - 99	Uncontrolled	Uncontrolled	Uncontrolled
			160 - 179 or 100 - 109	Uncontrolled	Uncontrolled	Uncontrolled
			≥ 180 or ≥ 110	Uncontrolled	Uncontrolled	Uncontrolled
		Downside	<120 and <80 mmHg	Controlled	Controlled	Controlled
			120-129 or 80-84	Controlled	Controlled	Controlled
			130 - 139 or 85 - 89	Controlled	Controlled	Uncontrolled
			140 - 159 or 90 - 99	Uncontrolled	Uncontrolled	Uncontrolled
			160 - 179 or 100 - 109	Uncontrolled	Uncontrolled	Uncontrolled
			≥ 180 or ≥ 110	Uncontrolled	Uncontrolled	Uncontrolled
								User input
		BP categories distribution for total treated patients		Sao Paulo	Dakar	UlaanBaatar		Sao Paulo	Dakar	UlaanBaatar
		Base case	<120 and <80 mmHg	0.0252608	0.0179026	0.0102691
			120-129 or 80-84	0.0583458	0.0382651	0.0205995
			130 - 139 or 85 - 89	0.0391207	0.0770768	0.233997
			140 - 159 or 90 - 99	0.424322	0.392899	0.398208
			160 - 179 or 100 - 109	0.337413	0.271976	0.251882
			≥ 180 or ≥ 110	0.115538	0.201881	0.0850444
			Total	1	1	1
		Upside	<120 and <80 mmHg
			120-129 or 80-84
			130 - 139 or 85 - 89
			140 - 159 or 90 - 99
			160 - 179 or 100 - 109
			≥ 180 or ≥ 110
			Total	0	0	0
		Downside	<120 and <80 mmHg
			120-129 or 80-84
			130 - 139 or 85 - 89
			140 - 159 or 90 - 99
			160 - 179 or 100 - 109
			≥ 180 or ≥ 110
			Total	0	0	0
											User Input
		Post CARDIO Intervention period		With CARDIO			Without CARDIO				With CARDIO
		BP categories distribution change (multiplier factor)		Sao Paulo	Dakar	UlaanBaatar	Sao Paulo	Dakar	UlaanBaatar		Sao Paulo	Dakar	UlaanBaatar
		Base case	Total controlled (N)	1824	1016	1986	1824	1016	1986
			<120 and <80 mmHg	1	1	1	1	1	1
			120-129 or 80-84	1	1	1	1	1	1
			130 - 139 or 85 - 89	1	1	0.171548	1	1	0
			140 - 159 or 90 - 99	0.215882	0.0701429	0.171548	0	0	0
			160 - 179 or 100 - 109	0.215882	0.0701429	0.171548	0	0	0
			≥ 180 or ≥ 110	0.215882	0.0701429	0.171548	0	0	0
		Upside	Total controlled (N)
			<120 and <80 mmHg
			120-129 or 80-84
			130 - 139 or 85 - 89
			140 - 159 or 90 - 99
			160 - 179 or 100 - 109
			≥ 180 or ≥ 110
		Downside	Total controlled (N)
			<120 and <80 mmHg
			120-129 or 80-84
			130 - 139 or 85 - 89
			140 - 159 or 90 - 99
			160 - 179 or 100 - 109
			≥ 180 or ≥ 110
	10 years Projection phase	Projection Phase -Time horizon (in years)		Sao Paulo	Dakar	UlaanBaatar
		Base case		10	10	10
		Upside		10	10	10
		Downside		10	10	10
		Projection Phase - Discount rate
		Base case	Discount (costs)	0.05	0.03	0.03
			Discount (benefits)	0.05	0.03	0.03
		Upside	Discount (costs)
			Discount (benefits)
		Downside	Discount (costs)
			Discount (benefits)
				Calculated							User Input
				Before CARDIO			After CARDIO				Before CARDIO			After CARDIO
		Risk of CV (Annual)		Sao Paulo	Dakar	UlaanBaatar	Sao Paulo	Dakar	UlaanBaatar		Sao Paulo	Dakar	UlaanBaatar	Sao Paulo	Dakar	UlaanBaatar
		Base case	Coronary heart disease*(CVD)	0.0229276	0.0195732	0.0108491	0.0221987	0.0193592	0.0107352
			Proportion of CHD events that are Stroke	0.3	0.3	0.3	0.3	0.3	0.3
		Upside	Coronary heart disease*(CVD)
			Proportion of CHD events that are Stroke
		Downside	Coronary heart disease*(CVD)
			Proportion of CHD events that are Stroke
				Note:*Annual Risk of CVD includes CHD, stroke, heart failure, and CVD deaths
		Costs Assumptions (in USD)					-0.0317906	-0.0109336	-0.0104994
		Exchange Rate: Real to USD		Sao Paulo
		Base case		0.186247
		Upside
		Downside
		Purchasing power parity conversion factor		Sao Paulo
		Base case	Sao Paulo to Senegal	1.37
			Sao Paulo to Mongolia	5.57
		Upside	Sao Paulo to Senegal
			Sao Paulo to Senegal
		Downside	Sao Paulo to Mongolia									Cost of CARDIO implementation
			Sao Paulo to Senegal										São Paulo	Dakar	Ulaanbaatar
												Intervention period	Oct 2018 – Dec 2019	April 2018 – Dec 2018**	Feb 2018 – Sep 2019
														Jan 2019 – Dec 2019***
												Period of intervention (months)	15	12	20
		CARDIO Programe costs Assumptions (in USD)		Sao Paulo	Dakar	UlaanBaatar						In-country implementation budget spend (USD)*	1.39113e+06	523,257.96**	1.56181e+06
		Base case	CARDIO Direct costs	1182459	857854	1327543								1.00924e+06
			Adjustment factor	0.5	0.5	0.5						In-country partner overhead discount (15%) (USD)	208669	151386	234272
		Upside	CARDIO Direct costs									Budget minus overhead (USD)	1182459	857854	1327543
			Adjustment factor									Preparatory activities discount (50%) (USD)	591229	428927	663771
		Downside	CARDIO Direct costs									Final implementation budget for modelling (USD)	591229	428927	663771
			Adjustment factor									Discount %	0.5	0.5	0.5
													663771	428927	591229
		Post CARDIO running. Cost % of net CARDIO Direct cost		Sao Paulo	Dakar	UlaanBaatar
		Base case		0.1	0.1	0.1
	"0.XX" Reduction in base case cost value	Upside
		Downside
								User input
		Event Cost		Sao Paulo	Dakar	UlaanBaatar		Sao Paulo	Dakar	UlaanBaatar
		Base case	Hypertension - controlled	190.554	139.09	34.2107
			Hypertension - uncontrolled	190.554	139.09	34.2107
			Coronary heart disease/event	1521.54	1110.61	273.167
			Stroke/event	5864	4280.29	1052.78
		Upside	Hypertension - controlled
			Hypertension - uncontrolled
			Coronary heart disease/event
			Stroke/event
		Downside	Hypertension - controlled
			Hypertension - uncontrolled
			Coronary heart disease/event
			Stroke/event
								User input							Source:https://data.worldbank.org/indicator/FP.CPI.TOTL.ZG?locations=BR
		Indirect costs- Annual loss of productivity cost (HTN)		Sao Paulo	Dakar	UlaanBaatar		Sao Paulo	Dakar	UlaanBaatar					Productivity loss adjusted with inflation (2003-2019)
		Base case		153.131	111.774	27.4921									153.131	55.68
		Upside
		Downside																				Source: Mould-Quevedo et al 2015
		Utility of health states		Sao Paulo	Dakar	UlaanBaatar										Utility Calculation
		Base case	Hypertension utility with age														Female (%) from Raw Data	0	0	0
			Age 50-59	0.844404	0.844404	0.844404										Baseline Utility		Normalize Baseline Utility
			Age 60-69	0.819947	0.819947	0.819947										Male	Female	Sao Paulo	Dakar	UlaanBaatar
			Age 70-79	0.780564	0.780564	0.780564										0.861	0.837	0.861	0.861	0.861
			Age 80-100	0.741894	0.741894	0.741894										0.84	0.811	0.84	0.84	0.84
			Disutility (annual)													0.802	0.771	0.802	0.802	0.802
			Coronary heart disease	-0.018	-0.018	-0.018										0.782	0.724	0.782	0.782	0.782
			Stroke	-0.0483	-0.0483	-0.0483
		Upside	Hypertension utility with age
			Age 50-59	0.861	0.861	0.861
			Age 60-69	0.84	0.84	0.84
			Age 70-79	0.802	0.802	0.802
			Age 80-100	0.782	0.782	0.782
			Disutility (annual)
			Coronary heart disease	-0.018	-0.018	-0.018
			Stroke	-0.0483	-0.0483	-0.0483
		Downside	Hypertension utility with age
			Age 50-59	0.861	0.861	0.861
			Age 60-69	0.84	0.84	0.84
			Age 70-79	0.802	0.802	0.802
			Age 80-100	0.782	0.782	0.782
			Disutility (annual)
			Coronary heart disease	-0.018	-0.018	-0.018
			Stroke	-0.0483	-0.0483	-0.0483
		Mortality Adjustment Factor		Sao Paulo	Dakar	UlaanBaatar
			HTN - Controlled	2.1	2.1	2.1
			HTN - Uncontrolled	6.1	6.1	6.1
			HTN - Controlled	2.1	2.1	2.1
			HTN - Uncontrolled	6.1	6.1	6.1
			HTN - Controlled	2.1	2.1	2.1
			HTN - Uncontrolled	6.1	6.1	6.1

## Sheet: Manuscript data
					10075				5236				5844
				Ulaanbaatar (n=10,075)				Dakar (n=5236)				São Paulo (n=5844)
				No CARDIO	CARDIO	Averted		No CARDIO	CARDIO	Averted		No CARDIO	CARDIO	Averted
		Implementation phase
		CHD
			Total	175	157	18 (10.3%)		101	98	3 (3.0%)		158	139	19 (12.0%)
			Per 1,000 patients	17.3697	15.5831	1.7866		19.2895	18.7166	0.572956		27.0363	23.7851	3.2512
		Stroke
			Total	52	47	5 (9.6%)		30	29	1 (3.3%)		47	41	6 (12.8%)
			Per 1,000 patients	5.16129	4.66501	0.496278		5.72956	5.53858	0.190985		8.04244	7.01574	1.02669
		Deaths
			Total	262	262	0		65	65	0		167	167	0
			Per 1,000 patients	26.005	26.005	0		12.4141	12.4141	0		28.6	28.6	0
		Ten-year projection
		CHD
			Total	869	836	33 (3.8%)		890	865	25 (2.8%)		1042	961	81 (7.8%)
			Per 1,000 patients	86.2531	82.9777	3.27543		169.977	165.202	4.77464		178.303	164.442	13.8604
		Stroke
			Total	261	247	14 (5.4%)		268	258	10 (3.7%)		313	282	31 (9.9%)
			Per 1,000 patients	25.9057	24.5161	1.38958		51.1841	49.2743	1.90985		53.5592	48.2546	5.30459
		Deaths
			Total	3761	3507	254 (6.8%)		1249	1215	34 (2.7%)		2343	2159	184 (7.9%)
			Per 1,000 patients	373.3	348.089	25.2109		238.541	232.047	6.49351		400.924	369.439	31.4853
				Ulaanbaatar	Dakar	São Paulo
		Total cost savings from events averted (USD)
			CHD (implementation phase)	4944.45	3621.53	29248.9
			CHD (projection phase)	8097.33	24715.4	99390.9
			Stroke (implementation phase)	6133.1	5072.05	38493.4
			Stroke (projection phase)	12301.5	35243.6	145490
		Costs (USD)
			Incremental Cost	661313	375541	448249
		QALYs
			Incremental QALYs	884.421	121.476	571.586
			Incremental QALYs / 1,000 patients	87.7838	23.2001	97.8073
		Cost-effectiveness (USD)
			ICER (per QALY gained)	747.735	3091.48	784.22
			ICER threshold (per QALY gained)+	$1,624-$4,849 / QALY	$73-$1,166 / QALY	$3,210-$10,122 / QALY
			Cost-effective	Yes	No	Yes
			Breakeven	No	No	Year 6

## Sheet: Suplementry Data
T1
		No CARDIO (baseline quarter)		CARDIO (last quarter)				No CARDIO (baseline quarter)		CARDIO (last quarter)
	Ulaanbaatar (n=10075; 37% male)						Ulaanbaatar (n=10075; 0% male)
	CVD risk	- Male	Female	Male	Female		CVD risk	- Male	Female	Male	Female
	low	320.045	650.888	1156	2351		low	0.456016	0.543082	0.456016	0.543082
	medium	301.219	477.299	1088	1724		medium	0.429191	0.398244	0.429191	0.398244
	high	80.565	70.3214	291	254		high	0.114793	0.0586741	0.114793	0.0586741
	Missing	320.322	565.34	1157	2042		Missing	0.31338	0.320515	0.31338	0.320515
	Dakar (n=5,235; 22% male)						Dakar (n=5,235; 22% male)
	CVD risk	- Male	Female	Male	Female		CVD risk	- Male	Female	Male	Female
	low	90	466	197	811		low	0.149502	0.194167	0.169244	0.199165
	medium	162	666	316	1121		medium	0.269103	0.2775	0.271478	0.275295
	high	276	1055	514	1775		high	0.458472	0.439583	0.441581	0.435904
	Missing	74	213	137	365		Missing	0.122924	0.08875	0.117698	0.0896365
	São Paulo (n=5,844; 27% male)						São Paulo (n=5,844; 27% male)
	CVD risk	- Male	Female	Male	Female		CVD risk	- Male	Female	Male	Female
	low	4	13	11	21		low	0.0179372	0.0204403	0.0286458	0.0200957
	medium	3	20	11	30		medium	0.0134529	0.0314465	0.0286458	0.0287081
	high	24	59	40	90		high	0.107623	0.0927673	0.104167	0.0861244
	Missing	192	544	322	904		Missing	0.860987	0.855346	0.838542	0.865072
							SP population linearly extrapolated to 24 clinics from data of 6
T2
			Initital BP
			<120 and <80	120-129 or 80-84	130 - 139 or 85 - 89	140 - 159 or 90 - 99	160 - 179 or 100 - 109	≥ 180 or ≥ 110
	HR after control
		CHD (	1	1	0.96	0.83	0.51	0.51
		)
		Stroke (	1	1	1	0.74	0.39	0.39
		)
	Number of patients (
	Ulaanbaatar
		CARDIO
		No CARDIO
	Dakar
		CARDIO
		No CARDIO
	São Paulo
		CARDIO
		No CARDIO
		Dakar (n=5236)
		No CARDIO	CARDIO	Averted
	Implementation phase
	CHD
	Total
	Per 1,000 patients
	Stroke
	Total
	Per 1,000 patients
	Deaths
	Total
	Per 1,000 patients
	10-year projection phase
	CHD
	Total
	Per 1,000 patients
	Stroke
	Total
	Per 1,000 patients
	Deaths
	Total
	Per 1,000 patients
	Table S7
	Total cost savings from events averted (USD)
	CHD (implementation phase)
	CHD (projection phase)
	Stroke (implementation phase)
	Stroke (projection phase)
	Costs (USD)
	Incremental Cost
	QALYs
	Incremental QALYs
	Incremental QALYs/1,000 patients
	Cost-effectiveness (USD)
	ICER (per QALY gained)
	ICER threshold (per QALY gained) +
	Cost-effective
	Breakeven

## Sheet: Results
	Results
		5844		5236		10075
		Sao Paulo		Dakar		Ulaanbaatar																				Yes	1		Yes	2
	Intervention Period	Q4'18 to Q4'19		Q1'19 to Q4'19		Q1'18 to Q3'19 (Feb'18 to Sep'19)																				No			No
	CARDIO Phase	CARDIO	No CARDIO	CARDIO	No CARDIO	CARDIO	No CARDIO
	Patients controlled over treated from baseline (%)	0.30442	0.120789	0.19232	0.132328	0.192308	0.0304451
	Cost of HTN	5.80809e+06	5.80809e+06	3.86181e+06	3.86181e+06	1.80247e+06	1.80247e+06
	Cost of CHD events	1.13689e+06	1.29104e+06	582599	601686	230016	256076			28.7107	3.5549	4.85348
	Cost of Stroke events	1.29262e+06	1.49465e+06	671279	697831	263895	296074			37.6277	4.94541	5.99332
	Productivity loss - CHD	21310.2	24199.7	10920.4	11278.2	4311.51	4799.97
	Productivity loss - Stroke	17848.1	22496.4	9572.27	10252.2	3985.44	4735.93
	Number of CHD events	139	158	98	101	157	175												#DIV/0!
	Number of Stroke events	41	47	29	30	47	52
	Deaths	167	167	65	65	262	262
												Sao Paulo	Dakar
	Budget Impact - CHD (in R$)	-157043		-19444.7		-26547.8					Budget Impact - CHD (in R$)	-29248.9	-19444.7
	Budget Impact - Stroke (in R$)	-206679		-27232.8		-32929.8					Budget Impact - Stroke (in R$)	-38493.4	-27232.8
	Budget Impact - CHD (in USD)	-29248.9		-3621.53		-4944.45
	Budget Impact - Stroke (in USD)	-38493.4		-5072.05		-6133.1
	CHD events averted saving per person (in USD)	4.91285		0.678934		0.481735
	Stroke events averted saving per person (in USD)	6.43869		0.944502		0.594871
	Cost of program (in USD)		591230		428927		663772
	Net Budget Impact (CHD)		561981		425306		658827
	Net Budget Impact (Stroke)		552736		423855		657639					Sao Paulo	0
	CHD events averted	19		3		18				0.120253	0.029703	0.102857	No CARDIO	0.0032512	0.32512	0.000572956	0.0572956	0.0017866	0.17866
	Stroke events averted	6		1		5				0.12766	0.0333333	0.0961538	0.120789	0.00102669	0.102669	0.000190985	0.0190985	0.000496278	0.0496278
	Total deaths averted	0		0		0							5.80809e+06
	Scenario	Include cost of program		Include cost of running program
	Projected Phase
	Sao Paulo
	Intervention	Total undiscounted Costs	Total undiscounted QALY	Total discounted costs	Total discounted QALY	Incremental Cost	Incremental QALY	ICER
	CARDIO	6.77831e+07	37492.9	5.37938e+07	29535.3	2.40674e+06	571.586	784.22
	No CARDIO	6.5273e+07	36695.1	5.1387e+07	28963.8
	Dakar
	Intervention	Total undiscounted Costs	Total undiscounted QALY	Total discounted costs	Total discounted QALY	Incremental Cost	Incremental QALY	ICER
	CARDIO	8.90188e+06	37541	7.68951e+06	32224.1	375541	121.476	3091.48
	No CARDIO	8.51894e+06	37391.6	7.31397e+06	32102.7
	Approach1		Senegal CE threshold (PPP adjusted)	$73-$1,166 / QALY	Source: Woods B, Revill P, Sculpher M, Claxton K. Country-Level Cost-Effectiveness Thresholds: Initial Estimates and the Need for Further Research. Value Health. 2016;19(8):929-935
	Approach2		Senegal CE threshold (GDP per capita)	GDP Per Capita	1471.8	Min	1471.8	Max	4415.4
	Time horizon	10
		Events		Cost
		CARDIO	No CARDIO	CARDIO	No CARDIO
	Number of CHD events	865	890	824260	848976	24715.4
	Number of Stroke events	258	268	949557	984800	35243.6
	Number of deaths	1215	1249
		Total Events	Per 1000 Patients	Total Savings	Savings Per Patients
	CHD events averted	25	4.77464	-24715.4	-4.72028
	Stroke events averted	10	1.90985	-35243.6	-6.73102
	Total deaths averted	34	6.49351
	BREAKEVEN YEAR*	Breakeven not reached	*The year in which the cumulative costs for No CARDIO arm exceed the CARDIO arm costs
	Ulaanbaatar
	Intervention	Total undiscounted Costs	Total undiscounted QALY	Total discounted costs	Total discounted QALY	Incremental Cost	Incremental QALY	ICER
	CARDIO	3.94824e+06	65666.6	3.4741e+06	56663.4	661313	884.421	747.735
	No CARDIO	3.2619e+06	64581.2	2.81279e+06	55778.9
	Approach1	Mongolia CE threshold (PPP adjusted)		$1,624-$4,849 / QALY	Source: Woods B, Revill P, Sculpher M, Claxton K. Country-Level Cost-Effectiveness Thresholds: Initial Estimates and the Need for Further Research. Value Health. 2016;19(8):929-935
	Approach2		Senegal CE threshold per QALY (GDP per capita)	GDP Per Capita	4061	Min	4061	Max	12183
	Time horizon	10
		Events		Cost
		CARDIO	No CARDIO	CARDIO	No CARDIO	Incremental cost
	Number of CHD events	836	869	196666	204763	8097.33
	Number of Stroke events	247	261	224445	236746	12301.5
	Number of deaths	3507	3761
		Total	Per 1000 Patients	Total Savings	Savings Per Patients
	CHD events averted	33	3.27543	-8097.33	-0.803705								-245.374	273.167	-2.11327
	Stroke events averted	14	1.38958	-12301.5	-1.22099								-878.68	1052.78	-2.19814
	Total deaths averted	254	25.2109
	BREAKEVEN YEAR*	Breakeven not reached	*The year in which the cumulative costs for No CARDIO arm exceed the CARDIO arm costs
	Sao Paulo
	Intervention	Total undiscounted Costs	Total undiscounted QALY	Total discounted costs	Total discounted QALY	Incremental Cost	Incremental QALY	ICER
	CARDIO	1.26244e+07	37492.9	1.0019e+07	29535.3	448249	571.586	784.22
	No CARDIO	1.21569e+07	36695.1	9.5707e+06	28963.8
	Approach1	Brazil CE threshold (PPP adjusted)		$3,210-$10,122 / QALY	Source: Woods B, Revill P, Sculpher M, Claxton K. Country-Level Cost-Effectiveness Thresholds: Initial Estimates and the Need for Further Research. Value Health. 2016;19(8):929-935
	Approach2		Senegal CE threshold (GDP per capita)	GDP Per Capita	6796.8	Min	6796.8	Max	20390.4
	Time horizon	10
		Events		Cost
		CARDIO	No CARDIO	CARDIO	No CARDIO
	Number of CHD events	961	1042	1.14912e+06	1.24851e+06	99390.9
	Number of Stroke events	282	313	1.30054e+06	1.44603e+06	145490
	Number of deaths	2159	2343
		Total	Per 1000 Patients	Total Savings	Savings Per Patients
	CHD events averted	81	13.8604	-99390.9	-17.0073
	Stroke events averted	31	5.30459	-145490	-24.8956
	Total deaths averted	184	31.4853
	BREAKEVEN YEAR*	6	*The year in which the cumulative costs for No CARDIO arm exceed the CARDIO arm costs
	Overall Summary
	Incremental Cost	Incremental Cost	Incremental QALY	Incremental QALYs / patient	ICER	Incremental QALYs / 1000patient
	Sao Paulo	448249	571.586	0.0978073	784.22	97.8073
	Dakar	375541	121.476	0.0232001	3091.48	23.2001
	Ulaanbaatar	661313	884.421	0.0877838	747.735	87.7838
	CHD / Stroke Events Averted - YoY Cumulative Savings

## Sheet: Efficacy
	Dakar										Ulaanbaatar										Sao Paulo
	Efficacy-CARDIO baseline										Efficacy-CARDIO baseline										Efficacy-CARDIO baseline
	Category	1	2	3	4	5	6				Category	1	2	3	4	5	6				Category	1	2	3	4	5	6
	BP categories at baseline	<120 and <80 mmHg	120-129 or 80-84	130 - 139 or 85 - 89	140 - 159 or 90 - 99	160 - 179 or 100 - 109	≥ 180 or ≥ 110				BP categories at baseline	<120 and <80 mmHg	120-129 or 80-84	130 - 139 or 85 - 89	140 - 159 or 90 - 99	160 - 179 or 100 - 109	≥ 180 or ≥ 110				BP categories at baseline	<120 and <80 mmHg	120-129 or 80-84	130 - 139 or 85 - 89	140 - 159 or 90 - 99	160 - 179 or 100 - 109	≥ 180 or ≥ 110
	HR for CHD after control	1	1	0.96	0.83	0.51	0.51				HR for CHD after control	1	1	0.96	0.83	0.51	0.51				HR for CHD after control	1	1	0.96	0.83	0.51	0.51
	Rate of CHD	0.0195732	0.0195732	0.0187903	0.0162458	0.00998233	0.00998233				Rate of CHD	0.0108491	0.0108491	0.0104151	0.00900476	0.00553304	0.00553304				Rate of CHD	0.0229276	0.0229276	0.0220105	0.0190299	0.0116931	0.0116931
	HR for Stroke after control	1	1	1	0.74	0.39	0.39				HR for Stroke after control	1	1	1	0.74	0.39	0.39				HR for Stroke after control	1	1	1	0.74	0.39	0.39
	Rate of Stroke	0.00587196	0.00587196	0.00587196	0.00434525	0.00229006	0.00229006				Rate of Stroke	0.00325473	0.00325473	0.00325473	0.0024085	0.00126935	0.00126935				Rate of Stroke	0.00687829	0.00687829	0.00687829	0.00508993	0.00268253	0.00268253
																					Source: Systolic Blood Pressure Reduction and Risk of Cardiovascular Disease and Mortality: A Systematic Review and Network Meta-analysis, 2017
	Efficacy-After CARDIO										Efficacy-After CARDIO										Efficacy-After CARDIO
	Category	1	2	3	4	5	6				Category	1	2	3	4	5	6				Category	1	2	3	4	5	6
	BP categories at baseline	<120 and <80 mmHg	120-129 or 80-84	130 - 139 or 85 - 89	140 - 159 or 90 - 99	160 - 179 or 100 - 109	≥ 180 or ≥ 110				BP categories at baseline	<120 and <80 mmHg	120-129 or 80-84	130 - 139 or 85 - 89	140 - 159 or 90 - 99	160 - 179 or 100 - 109	≥ 180 or ≥ 110				BP categories at baseline	<120 and <80 mmHg	120-129 or 80-84	130 - 139 or 85 - 89	140 - 159 or 90 - 99	160 - 179 or 100 - 109	≥ 180 or ≥ 110
	HR for CHD after control	1	1	0.96	0.83	0.51	0.51				HR for CHD after control	1	1	0.96	0.83	0.51	0.51				HR for CHD after control	1	1	0.96	0.83	0.51	0.51
	Rate of CHD	0.0193592	0.0193592	0.0185848	0.0160681	0.00987319	0.00987319				Rate of CHD	0.0107352	0.0107352	0.0103058	0.00891021	0.00547495	0.00547495				Rate of CHD	0.0221987	0.0221987	0.0213108	0.018425	0.0113214	0.0113214
	HR for Stroke after control	1	1	1	0.74	0.39	0.39				HR for Stroke after control	1	1	1	0.74	0.39	0.39				HR for Stroke after control	1	1	1	0.74	0.39	0.39
	Rate of Stroke	0.00580776	0.00580776	0.00580776	0.00429774	0.00226503	0.00226503				Rate of Stroke	0.00322056	0.00322056	0.00322056	0.00238321	0.00125602	0.00125602				Rate of Stroke	0.00665962	0.00665962	0.00665962	0.00492812	0.00259725	0.00259725
		Q1 2019		After CARDIO-Q1'19 to Q4'19								Baseline - Q2 2018		After CARDIO - Q2 2020								Baseline - Q4 2018		After CARDIO - Q2 2020
	Dakar	Dakar - Male	Dakar - Female	Dakar - Male	Dakar - Female						UB	UB - Male	UB - Female	UB - Male	UB - Female						SP	SP - Male	SP - Female	SP - Male	SP - Female
	Risk of CHD	N	N	N	N						Risk of CHD	N	N	N	N						Risk of CHD	N	N	N	N
	Low	90	466	197	811						Low	320.045	650.888	1156	2351						Low	4	13	11	21
	Medium	162	666	316	1121						Medium	301.219	477.299	1088	1724						Medium	3	20	11	30
	High	276	1055	514	1775						High	80.565	70.3214	291	254						High	24	59	40	90
				Before CARDIO		After CARDIO								Before CARDIO		After CARDIO*								Before CARDIO		After CARDIO
	Dakar			Dakar - Male	Dakar - Female	Dakar-Male	Dakar-Female				UB			UB - Male	UB - Female	UB-Male	UB - Female				SP			SP - Male	SP - Female	SP - Male	SP - Female
	Risk of CHD	10 y Risk-male	10 y Risk-female	Proportion	Proportion	Proportion	Proportion				Risk of CHD	10 y Risk-male	10 y Risk-female	Proportion	Proportion	Proportion	Proportion				Risk of CHD	10 y Risk-male	10 y Risk-female	Proportion	Proportion	Proportion	Proportion
	Low	0.047	0.043	0.170455	0.213077	0.191821	0.218775				Low	0.047	0.043	0.456016	0.543082	0.456016	0.543082				Low	0.047	0.043	0.129032	0.141304	0.177419	0.148936
	Medium	0.148	0.1425	0.306818	0.304527	0.307692	0.302401				Medium	0.148	0.1425	0.429191	0.398244	0.429191	0.398244				Medium	0.148	0.1425	0.0967742	0.217391	0.177419	0.212766
	High	0.258	0.2575	0.522727	0.482396	0.500487	0.478824				High	0.258	0.2575	0.114793	0.0586741	0.114793	0.0586741				High	0.258	0.2575	0.774194	0.641304	0.645161	0.638298
	Average risk			0.188284	0.176774	0.18368	0.175797				Average risk			0.11457	0.0952109	0.11457	0.0952109				Average risk			0.220129	0.20219	0.201048	0.201085
	Average risk (overall)			0.179362		0.177569		-0.00999672			Average risk (overall)			0.102312		0.102312					Average risk (overall)			0.207011		0.201075
	10 year CHD risk			0.179362		0.177569	0.07				10 year CHD risk			0.103345		0.102312	0.07				10 year CHD risk			0.207011		0.201075	0.07
	Annual risk - CHD			0.0195732		0.0193592					Annual risk - CHD			0.0108491		0.0107352					Annual risk - CHD			0.0229276		0.0221987
	2 year risk - CHD			0.0387633		0.0383436					2 year risk - CHD			0.0215805		0.0213551					2 year risk - CHD			0.0453296		0.0439047
	Annual risk - Stroke			0.00587196		0.00580776					Annual risk - Stroke			0.00325473		0.00322056					Annual risk - Stroke			0.00687829		0.000492785
	2 year risk - Stroke			0.011629		0.0115031					2 year risk - Stroke			0.00647415		0.00640654					2 year risk - Stroke			0.0135989		0.00097463
	One Year										Two Year										One Year
	risk - CHD	for intervention period		0.0195732		0.0193592					risk - CHD	for intervention period		0.0180164		0.0178279					risk - CHD	for intervention period		0.0285769		0.027671
	risk - Stroke	for intervention period		0.00587196		0.00580776					risk - Stroke	for intervention period		0.00540491		0.00534837					risk - Stroke	for intervention period		0.00857308		0.0083013
											*Since after CARDIO distribution is not available a treatment effect factor is applied on top of baseline data
						-0.0109336						Adjustment factor	0.990003
												Assumption:change in reduction is equivalent to DK city

## Sheet: Parameter Defn and Ref.
S.N.	Parameter	Source / Reference	Definition /Scope
1	Population (Total diagnosed at last time point)	CARDIO Raw Data	All data comes from last quarter data from age classification. E.g. for SP, this is from 'Quarter - 2017 Q4 to 2020 Q1' in file '20200817_CARDIO_DataCollectionFormat_v0.3'. Note that the SP data was for 6 clinics (1962) and was extrapolated to 24 by multiplying by 4
2	HTN Control Defn.	Dashboard (Cumulative total # of patients with controlled BP at last known visit following treatment initiation (assumes the patient has been diagnosed and has at least 1 follow-up visit where they BP was measured and documented)	HTN Defn.: SP and DK: Uncontrolled > BP above 140 or 90 , UB Uncontrolled > BP above 130 or 85
3	BP categories at baseline	Raw Data	Distribution of BP categories. This defines which category the patients are there when it comes to SBP.
4	Control Rates	Dashboard values	Proportion of patients controlled due to CARDIO. Control rates further derives the CARDIO impact
5	Mean age	The mean age was calculated based on proportion of patients in each age category and mid-point of each age category in the last quarter of the CARDIO phase on 2020	Mean age values are used in defining patient cohort starting age which further derives the mortality rate in the model
6	Male Proportion (%)	Male % calculated based on proportion of patients in each age category and mid-point of each age category in the last quarter of the CARDIO phase on 2020	Male and female proportion are used in defining the weighted HTN / CHD/ Stroke risk score. In general female have lesser HTN / CHD/ Stroke events risk in comparison to male
7	Discount (costs) / Discount (benefits)	1. Discount-Brazil: Brazil. Ministério da Saúde. Secretaria de Ciência, Tecnologia e Insumos Estratégicos. Departamento de Ciência e Tecnologia. Diretrizes Metodológicas: estudos de avaliação econômica de tecnologias em saúde. Bras00EDlia2009. A 2. Discount: Bertram MY, Stenberg K, Brindley C, Li J, Serje J, Watts R et al. Disease control programme support costs: an update of WHO-CHOICE methodolo…	Factor used for adjusting future costs and outcomes of health‐care interventions to “present value”
8	Risk Coronary heart disease	Hazard ratio estimates derived from Bundy et al - Systolic Blood Pressure Reduction and Risk of Cardiovascular Disease and Mortality: A Systematic Review and Network Meta-analysis, 2017	CHD events includes,CHD, stroke, heart failure, and CVD deaths
9	Proportion of CHD events that are Stroke	NEJM-‘LIPID study	Due to additional comorbidity risk factor (Diab. Obesity etc.) and conservative assumptions we rounded the stroke events to 30% instead of 33% Quoted in reference paper
10	Direct costs / Adjustment factor	Budget_overall_spend' tab in the file 'CARDIO data_All cities'. Discounting values based on internal assumption	Programme cost, discount
11	Hypertension - controlled Cost	Da Costa et al 2003	Hypertension cost includes the averages cost of the drug, health insurance, medical consultation, laboratory tests, transportation, and meals. Reference article assumes HTN cost based on the costs of antihypertensive treatment monthly expenditure on drugs.
12	Hypertension - uncontrolled Cost	Similar to Hypertension controlled cost	Similar to Hypertension controlled cost
13	Coronary heart disease/event cost	Rosane Paixão Schlatter, Schlatter et al. BMC Cardiovascular Disorders (2017) 17:180	CHD Cost outpatient and hospitalization costs
14	Stroke/event cost	Dos Santos RF et al,De Souza et al 2015	Stroke event cost includes specialists’ opinion, medical visit, hospitalizations, laboratory tests, procedures, and drug cost
15	Annual loss of productivity cost	Da Costa et al 2003	productivity losses caused by partial or total absence from work were estimated via the proportional per-capita income earned during one working day.
16	Utility of health states	Mould-Quevedo et al 2015	It is annual quality of life (QOL) for alive HTN patients and disutility when the event CHD/ stroke occurs
17	Exchange rate	Novartis Treasury rates	Exchange factors used to define results outcome in USD
18	Purchasing power parity conversion factor	PPP: World Bank’s International Comparison Program (ICP), https://databank.worldbank.org/reports.aspx?source=international-comparison-program-(icp)-2011	PPP factor are used to determine the cost values for DK and UB
19	HTN mortality multiplier	da Silva et al 2015	This factor used in determining HTN specific mortality rates from life table
20	Mortality rate / Lifetable	https://apps.who.int/gho/data/view.main.61450?lang=en	Life table used in determining HTN specific mortality and death avoided cases of projection phased of CARDIO

## Sheet: Model Specification_Old_input
			Select Scenario	1
		Model Specific Assumptions								Select Scenario	Base case
		Intervention Period in year	Sao Paulo	Dakar	UlaanBaatar
		Base case	One Year	One Year	Two Year
			Sao Paulo	Dakar	UlaanBaatar
		Population (Total diagnosed at last time point)	5844	5236	10075	*SP population linearly extrapolated to 24 clinics from data of 6
		HTN Defn.	Sao Paulo	Dakar	UlaanBaatar
		<120 and <80 mmHg	Controlled	Controlled	Controlled
		120-129 or 80-84	Controlled	Controlled	Controlled
		130 - 139 or 85 - 89	Controlled	Controlled	Uncontrolled
		140 - 159 or 90 - 99	Uncontrolled	Uncontrolled	Uncontrolled
		160 - 179 or 100 - 109	Uncontrolled	Uncontrolled	Uncontrolled
		≥ 180 or ≥ 110	Uncontrolled	Uncontrolled	Uncontrolled
		Baseline distribution
		Scenario	Raw Data	Raw Data	Raw Data		User input
							Baseline
			Sao Paulo	Dakar	UlaanBaatar		Sao Paulo	Dakar	UlaanBaatar
		BP categories at baseline	Proportion	Proportion	Proportion		Proportion	Proportion	Proportion
		<120 and <80 mmHg	0.0252608	0.0179026	0.0102691
		120-129 or 80-84	0.0583458	0.0382651	0.0205995
		130 - 139 or 85 - 89	0.0391207	0.0770768	0.233997
		140 - 159 or 90 - 99	0.424322	0.392899	0.398208
		160 - 179 or 100 - 109	0.337413	0.271976	0.251882
		≥ 180 or ≥ 110	0.115538	0.201881	0.0850444
		Total	1	1	1
		CARDIO Time period
		Hypertension control evolution over time (change from baseline)
		CARDIO	Dashboard Values		Dashboard Values		Dashboard Values			User input					Without CARDIO
			Sao Paulo	End of CARDIO	Dakar		UlaanBaatar			At End of CARDIO Programme						Sao Paulo		Dakar		UlaanBaatar
		BP categories Y1,Y2	Y1	Y2	Y1	Y2	Y1	Y2		Sao Paulo	Dakar	UlaanBaatar			BP categories at baseline	Y1	Y2	Y1	Y2	Y1	Y2
		Total control (N)		1824		1016		1986		Proportion	Proportion	Proportion
		<120 and <80 mmHg	0	1	0	1	0	1							<120 and <80 mmHg		1		1		1
		120-129 or 80-84	0	1	0	1	0	1							120-129 or 80-84		1		1		1
		130 - 139 or 85 - 89	0	1	0	1	0	0.171548							130 - 139 or 85 - 89		1		1		0
		140 - 159 or 90 - 99	0	0.215882	0	0.0701429	0	0.171548							140 - 159 or 90 - 99		0		0		0
		160 - 179 or 100 - 109	0	0.215882	0	0.0701429	0	0.171548							160 - 179 or 100 - 109		0		0		0
		≥ 180 or ≥ 110	0	0.215882	0	0.0701429	0	0.171548							≥ 180 or ≥ 110		0		0		0
																		0			0
		Projected Time period
			Sao Paulo	Dakar	UlaanBaatar
		Population	5844	5236	10075
		Time horizon (in years)	10	10	10
			Sao Paulo	Dakar	UlaanBaatar
		Mean age	62	58	61
		Male	0.268719	0.2248	0.3668
		Discount (costs)	0.05	0.03	0.03
		Discount (benefits)	0.05	0.03	0.03
		Risk of CV (annual)	Before CARDIO				After CARDIO
			Sao Paulo	Dakar	UlaanBaatar		Sao Paulo	Dakar	UlaanBaatar
		Coronary heart disease*(CVD)	0.0229276	0.0195732	0.0108491		0.0221987	0.0193592	0.0107352
		Proportion of CHD events that are Stroke	0.3	0.3	0.3		0.3	0.3	0.3
		Stroke	0.00687829	0.00587196	0.00325473		0.00665962	0.00580776	0.00322056
		Note:* CVD includes CHD, stroke, heart failure, and CVD deaths
		Costs	In USD				In Real
			Sao Paulo	Dakar	UlaanBaatar		Sao Paulo	Dakar	UlaanBaatar
		Direct costs	1182459	857854	1327543		6.34886e+06	4.60599e+06	7.12784e+06
		Adjustment factor	0.5	0.5	0.5
		Cost of implementing program	591230	428927	663772		3.17443e+06	2.303e+06	3.56392e+06
		Post CARDIO running. cost	59123	42892.7	66377.2		317443	230300	356392
		Hypertension - controlled	190.554	139.09	34.2107		1023.12	746.803	183.684
		Hypertension - uncontrolled	190.554	139.09	34.2107		1023.12	746.803	183.684
		Coronary heart disease/event	1521.54	1110.61	273.167		8169.45	5963.1	1466.69
		Stroke/event	5864	4280.29	1052.78		31485	22981.8	5652.6
		Fatal event costs	Sao Paulo	Dakar	UlaanBaatar
		Coronary heart disease	1000	1000	1000
		Stroke	10000	10000	10000
		Indirect costs	Sao Paulo	Dakar	UlaanBaatar
		Annual loss of productivity cost(HTN)	153.131	111.774	27.4921
		Utility of health states
		Hypertension utility with age	Sao Paulo	Dakar	UlaanBaatar
		Age 50-59	0.844404	0.844404	0.844404
		Age 60-69	0.819947	0.819947	0.819947
		Age 70-79	0.780564	0.780564	0.780564
		Age 80-100	0.741894	0.741894	0.741894
		Disutility (annual)
		Coronary heart disease	-0.018	-0.018	-0.018
		Stroke	-0.0483	-0.0483	-0.0483
		Exchange rate
		Real to USD	0.186247	Source: Novartis Treasury rates
		Purchasing power parity conversion factor
		Sao Paulo to Senegal	1.37
		Sao Paulo to Mongolia	5.57
		Mortality multiplier
		HTN - Controlled	2.1	Source: da Silva et al 2015
		HTN - Uncontrolled	6.1	Source: da Silva et al 2015
			Sao Paulo	Dakar	UlaanBaatar
		CARDIO Programme Duration	Two Year	Two Year	Two Year

## Sheet: Scenario calculation
Baseline Distrubution at end of CARDIO									Controlled
		Q4'19	Q4'19														slide deck data (2020 Achievement)		Jun'19
				Q118						Dasboard @ Baseline					Scenario list		Baseline
		Sao Paulo	Dakar	UlaanBaatar		Sao Paulo	Dakar	UlaanBaatar			Sao Paulo	Dakar	UlaanBaatar		Raw Data			Treated	Control	Control %	Uncontrol %		Time
	<120 and <80 mmHg	0.0803127	0.0251729	0.0382595		Controlled	Controlled	Controlled		Controlled	0.390192	0.187356	0.115007		National Estimates		Sao Paulo	880	108	0.122727	0.877273	988	Q3'18
	120-129 or 80-84	0.185501	0.0538048	0.0767474		Controlled	Controlled	Controlled		Uncontrolled	0.609808	0.812644	0.884993		Dashboard Values		Dakar	872	30	0.0344037	0.965596	902	Q2'18
	130 - 139 or 85 - 89	0.124378	0.108378	0.213682		Controlled	Controlled	Uncontrolled							User Input		UlaanBaatar	7261	804	0.110729	0.889271	8065	Q4'18
	140 - 159 or 90 - 99	0.294954	0.36837	0.363636		Uncontrolled	Uncontrolled	Uncontrolled
	160 - 179 or 100 - 109	0.234542	0.254996	0.230014		Uncontrolled	Uncontrolled	Uncontrolled							Dashboard Values		At the end of programme
	≥ 180 or ≥ 110	0.0803127	0.189277	0.077661		Uncontrolled	Uncontrolled	Uncontrolled
															Raw Data		Sao Paulo	1459	815	0.558602	0.441398	2274	Q12020		0.30442
															User Input		Dakar	6081	1645	0.270515	0.729485	7726	Q22020		0.19232
	National Statistics					Dashboard Values											UlaanBaatar	8278	990	0.119594	0.880406	9268	Q32019		0.192308
		Sao Paulo	Dakar	UlaanBaatar					Sao Paulo	Dakar	UlaanBaatar
	Controlled							Controlled	0.122727	0.133245	0.0308686
	Uncontrolled							Uncontrolled	0.877273	0.866755	0.969131						Growth	Controlled	Uncontrolled
																	Sao Paulo	3.55157	-0.496852
		Sao Paulo	Dakar	UlaanBaatar		Sao Paulo	Dakar	UlaanBaatar	Sao Paulo	Dakar	UlaanBaatar						Dakar	6.86296	-0.244524
Controlled	<120 and <80 mmHg	0	0	0		Controlled	Controlled	Controlled	0.0252608	0.0179026	0.0102691				Scenario list		UlaanBaatar	0.0800657	-0.00996946
Controlled	120-129 or 80-84	0	0	0		Controlled	Controlled	Controlled	0.0583458	0.0382651	0.0205995				Raw Data													Excluding Death
Controlled	130 - 139 or 85 - 89	0	0	0		Controlled	Controlled	Uncontrolled	0.0391207	0.0770768	0.233997				Dashboard Values
Uncontrolled	140 - 159 or 90 - 99	0	0	0		Uncontrolled	Uncontrolled	Uncontrolled	0.424322	0.392899	0.398208				User Input
Uncontrolled	160 - 179 or 100 - 109	0	0	0		Uncontrolled	Uncontrolled	Uncontrolled	0.337413	0.271976	0.251882						5236
Uncontrolled	≥ 180 or ≥ 110	0	0	0		Uncontrolled	Uncontrolled	Uncontrolled	0.115538	0.201881	0.0850444
																		642.6	4593.4
																		2924.84	2311.16
																		0.558602	0.441398
		Sao Paulo	Dakar	UlaanBaatar		Sao Paulo	Dakar	UlaanBaatar		Dasboard @ end of CARDIO					Net Budget Impact (CHD)
	<120 and <80 mmHg	0.0803127	0.0251729	0.0382595		Controlled	Controlled	Controlled			Sao Paulo	Dakar	UlaanBaatar		Net Budget Impact (Stroke)
	120-129 or 80-84	0.185501	0.0538048	0.0767474		Controlled	Controlled	Controlled		Controlled	0.390192	0.187356	0.115007																Control Patients as % of total population		% of controlled post CARDIO
	130 - 139 or 85 - 89	0.124378	0.108378	0.213682		Controlled	Controlled	Uncontrolled		Uncontrolled	0.609808	0.812644	0.884993																At start of programme	at end of programme	% of controlled patients at statrt of CARDIO	Point scale jump in % of controlled patients at statrt of CARDIO
	140 - 159 or 90 - 99	0.294954	0.36837	0.363636		Uncontrolled	Uncontrolled	Uncontrolled																				Sao Paulo	0.122727	0.30442	2.48046	0.181693
	160 - 179 or 100 - 109	0.234542	0.254996	0.230014		Uncontrolled	Uncontrolled	Uncontrolled																				Dakar	0.0344037	0.19232	5.5901	0.157916
	≥ 180 or ≥ 110	0.0803127	0.189277	0.077661		Uncontrolled	Uncontrolled	Uncontrolled																				UlaanBaatar	0.110729	0.192308	1.73675	0.0815795
	National Statistics					Raw data Values @ End of prgramme																						Population distrubution by BP category
		Sao Paulo	Dakar	UlaanBaatar					Sao Paulo	Dakar	UlaanBaatar
	Controlled							Controlled	0.312115	0.194041	0.197122																	BP Category	At start of CARDIO	at end of CARDIO
	Uncontrolled							Uncontrolled	0.687885	0.805959	0.802878																Sao Paulo		Patients at starting of the CARDIO	Remains Uncontrolled	Controlled after end of CARDIO	controlled (%)
																												<120 and <80 mmHg	147.624	0	145.293	0.984208
		Sao Paulo	Dakar	UlaanBaatar					Sao Paulo	Dakar	UlaanBaatar																	120-129 or 80-84	340.973	0	335.588	0.984208
Controlled	<120 and <80 mmHg	0	0	0		Controlled	Controlled	Controlled	0.0642422	0.0260712	0.0655767			0.0389814	0.00816859	0.0553076												130 - 139 or 85 - 89	228.621	0	225.011	0.984208
Controlled	120-129 or 80-84	0	0	0		Controlled	Controlled	Controlled	0.148383	0.0557247	0.131545			0.0900368	0.0174596	0.110945												140 - 159 or 90 - 99	2479.74	1885.3	519.06	0.209321
Controlled	130 - 139 or 85 - 89	0	0	0		Controlled	Controlled	Uncontrolled	0.0994902	0.112245	0.193855			0.0603695	0.0351686	-0.0401419												160 - 179 or 100 - 109	1971.84	1499.16	412.746	0.209321
Uncontrolled	140 - 159 or 90 - 99	0	0	0		Uncontrolled	Uncontrolled	Uncontrolled	0.332718	0.36534	0.329896			-0.0916036	-0.0275591	-0.068312												≥ 180 or ≥ 110	675.206	513.348	141.334	0.209321
Uncontrolled	160 - 179 or 100 - 109	0	0	0		Uncontrolled	Uncontrolled	Uncontrolled	0.264571	0.252898	0.208672			-0.0728414	-0.0190772	-0.0432099												Death		122.19	44.9677
Uncontrolled	≥ 180 or ≥ 110	0	0	0		Uncontrolled	Uncontrolled	Uncontrolled	0.0905956	0.18772	0.0704552			-0.0249427	-0.0141605	-0.0145892													TRUE	TRUE
						Patient Switch for control group	Sao Paulo	Dakar	UlaanBaatar																			Population distrubution by BP category
						<120 and <80 mmHg	1	1	1
						120-129 or 80-84	1	1	1																			BP Category	At start of CARDIO	at end of CARDIO
						130 - 139 or 85 - 89	1	1	0.171548																		Dakar		Patients at starting of the CARDIO	Remains Uncontrolled	Controlled after end of CARDIO	controlled (%)
						140 - 159 or 90 - 99	0.215882	0.0701429	0.171548																			<120 and <80 mmHg	93.738	0	93.0932	0.993121
						160 - 179 or 100 - 109	0.215882	0.0701429	0.171548																			120-129 or 80-84	200.356	0	198.978	0.993121
						≥ 180 or ≥ 110	0.215882	0.0701429	0.171548																			130 - 139 or 85 - 89	403.574	0	400.798	0.993121
																												140 - 159 or 90 - 99	2057.22	1887.59	142.389	0.0692143
																												160 - 179 or 100 - 109	1424.06	1306.65	98.5656	0.0692143
																												≥ 180 or ≥ 110	1057.05	969.891	73.1628	0.0692143
																												Death		55.8689	9.01339
																													TRUE	TRUE
																												Population distrubution by BP category
																												BP Category	At start of CARDIO	at end of CARDIO
																											UlaanBaatar		Patients at starting of the CARDIO	Remains Uncontrolled	Controlled after end of CARDIO	controlled (%)
																												<120 and <80 mmHg	103.461	0	102.042	0.98628
																												120-129 or 80-84	207.54	0	204.693	0.98628
																												130 - 139 or 85 - 89	2357.52	1901.52	393.75	0.167019
																												140 - 159 or 90 - 99	4011.95	3235.94	670.069	0.167019
																												160 - 179 or 100 - 109	2537.71	2046.85	423.844	0.167019
																												≥ 180 or ≥ 110	856.823	691.092	143.105	0.167019
																												Death		213.598	48.4968
																													TRUE	TRUE

[truncated: 18 more sheets: Raw Data - DK, Raw Data - SP, Raw Data - UB, OLD_RefResults, Results_Events_ averted, Result_QALY Gain , Result_Sensitivity Results, PSA, CEAC, Sensitivity engine, Model Sensitivity control, Trace_CARDIO_SP, Trace_SoC_SP, Trace_CARDIO_UB, Trace_SoC_UB, Trace_CARDIO_Dakar, Trace_SoC_Dakar, LifeTables]
